# Supplementary material for: Mixotrophy in a Local Strain of Nannochloropsis granulata for Renewable High-Value Biomass Production on the West Coast of Sweden
Source: Mar Drugs. 2022 Jun 28;20(7):424. doi: 10.3390/md20070424 (PMC9316773; doi:10.3390/md20070424)
Supplement: Supplementary file 1 [file marinedrugs-20-00424-s001.zip]

Archive with 1 entries (1 files):
- marinedrugs-1758179-supplementary.pdf
